# Supplementary material for: When the cure becomes the curse: Radiation-induced glioma of the pons in children surviving craniopharyngioma
Source: Neurooncol Pract. 2026 Feb 27;13(4):816–22. doi: 10.1093/nop/npag018 (PMC13365136; doi:10.1093/nop/npag018)
Supplement: npag018_Supplementary_Data [file npag018_supplementary_data.zip]

Archive with 1 entries (1 files):
- Supplementary Material AvB_hg 19 Feb 2026 AvB.docx
